# Supplementary material for: Shape Memory Polymer Foam Based on Nanofibrillar Composites of Polylactide/Polyamide
Source: Molecules. 2024 Oct 25;29(21):5045. doi: 10.3390/molecules29215045 (PMC11547612; doi:10.3390/molecules29215045)
Supplement: Supplementary file 1 [file molecules-29-05045-s001.zip]

Archive with 1 entries (1 files):
- molecules-3244722-supplementary.pdf
